# Supplementary material for: Clinical Characteristics and Outcomes for Solitary Fibrous Tumor (SFT): A Single Center Experience
Source: PLoS One. 2015 Oct 15;10(10):e0140362. doi: 10.1371/journal.pone.0140362 (PMC4607370; doi:10.1371/journal.pone.0140362)
Supplement: S1 Dataset — Contains patient demographics, survival and appropriate descriptors used for statistical analysis. Dates were removed to preserve patient anonymity. (XLS) [file pone.0140362.s001.xls]

## Sheet: Sheet1
Patient Number	Gender Female = 0, Male = 1	Ethnicity White = 0, Black = 1, Hispanic = 2, Asian = 3, Other = 4, Missing = 5	Age at Dx	OS (Months)	Censoring Alive = 0, Dead = 1	Vital Status Dead = 0, Alive = 1, Missing = 2	Histologic Status Benign = 0, Malignant = 1, Missing = 2	Tumor Classification SFT = 1, HPC = 2,	Primary Site CNS = 0, Pleura/Lung = 1, Abdomen/RP/Pelvis = 2, Extremity = 3, Head/Neck (not CNS) = 4, Posterior Trunk = 5, Missing = 6	Primary Size (CM) Maximum Diameter <5cm = 0, 5-10cm = 1, >10cm = 2, Unknown = 3	Mitotic Count (per 10 HPF) <4 = 0, 4 - 10 = 1, >10 = 2, N/A = 3	CD 31 Status Negative = 0, Present = 1, Missing Data = 2	CD 34 Status Negative = 0, Present = 1, Missing Data = 2	Lymphovascular Invasion Not Present = 0, Present = 1, Not mentioned = 2	Met at Dx No = 0, Yes = 1, Missing = 2	Recurrence None = 0, Local = 1, Distant = 2, Both = 3	Number of Distant Met Sites	Site of Distant Metastasis None = 0, Lung = 1, Bone = 2, Distant CNS = 3, Visceral organs = 4, Musculoskeletal = 5, Dermal = 6, Lymph Node Met = 7	Chemo No = 0, Yes = 1, Missing = 2	Doxorubicin- based Chemo Other = 0, Yes = 1, No Chemo = 2, Missing = 3	Number of Chemo Regimens	Chemo Notes	Surgery No = 0, Yes = 1, Missing = 2	Surgery Performed	Number of Cancer-Specific Surgeries (related to SFT or HPC)	Complete First Resection? R0 = 0, R1 = 1, R2 = 2, No Surgery = 3, Missing = 4	Radiation No = 0, Yes = 1, Missing = 2	Molecular?	Concurrent/Second Malignancy/Hx of Malignancy? No = 0, Yes = 1	Notes	RFS	Censoring R/D = 1, Last f/u = 0
1	0	0	62	18.3	1	0	1	1	1	2	2	2	1	2	0	2	1	1	1	1	4	Y (1/31/05 MCC 13730, CP-870 - CD40 mAb. 3/11/05 Doxorubicin - allergic rxn. 3/18/05 Gemzar/Taxotere - progression 4/16/05 Adriamycin/Ifosfamide 4 cycles - progression.)	1	RUL Wedge Resection	2	0	0	VEGF+	0		4.46667	1
2	0	0	37	40.13	1	0	1	2	5	1	0	2	2	2	0	3	1	1	1	1	2	Y (11/28/2001 ifosfamide/doxorubicin 6 cycles 9/13/02 AG 2037 arm 003 GARFT agent 2 cycles - progression of lung lesions on 11/14/02)	1	Initial - back resection. Second - thoracotomy for mets	2	0	0		1	(s/p XRT for SII Hodgkins)	19.3333	1
3	0	2	63	54.63	1	0	1	2	0	1	1	2	0	2	1	3	4	1, 2, 4, 5	1	1	1	Y (MAID x 2 cycles; no response in 99)	1	Craniotomies, surgical resection of lung mets	3	0	1		2		5.53333	1
4	1	0	63	139.83	1	0	1	2	0	3	1	0	1	2	1	3	4	1, 2, 3, 4	0	2	0	N/A	1	brain resection initially, then repeat and liver met resection	3	4	1		1	h/o melanoma to chest wall	12.1667	1
5	0	0	47	128.23	0	1	0	2	1	3	0	2	0	2	0	2	1	1	0	2	0	N/A	1	LLL lobectomy	3	4	0		0		62.2667	1
6	1	0	57	21.8	1	0	0	2	3	2	0	0	1 (2)	2 (0)	1	2	4	1, 2, 3, 4	1	1	2	Y (11/12/2002 MAID Chemo 5 cycles, also chemoperfusion)	1	Left thigh resection	1	0	1		0	Lesion present since he was 42, never sought care.	12.4333	1
7	1	0	79	3.33	1	0	1	2	2	2	1	2	1	2	0	3	1	1	1	0	1	Y (2/2/05 Paclitaxel)	1	retroperitoneal mass resection, incomplete	1	2	0		0		5.13333	1
8	0	0	63	80.9	0	1	1	1	2	2	0	0	1	2	0	2	2	1, 6	1	0	1	Y (Sutent 10/6/11 2 cycles)	1	Right groin resection	1	0	1		0	dermal mets	75.5333	1
9	0	2	54	94.37	1	0	1	2	0	3	2	0	1	2	0	3	1	1	1	1	3	Y (9/14/2005 Doxil 4 cycles, Gemcitabine/Taxotere 6 cycles, 2007 rapamycin)	1	Craniotomy (multiple), thoracotomy, LLLectomy, RML wedge	5	4	1		0		16.2667	1
10	1	0	47	186.57	1	0	0	2	2	2	1	2	0 (2)	2 (0)	0	3	1	1	1	0	1	Y (Gemzar/Taxotere 4 cycles)	1	Axillary resection. Retroperitoneal resection.	2	2	1		2		9.1	1
11	0	4	77	19.83	1	0	0	2 (1)	3	3	0	2	1	2 (0)	0	1	0	0	0	2	0	N/A	0	NA	0	3	1		1	Concurrent breast ca		N/A
12	0	0	20	12.6	1	0	1	2	0	0	2	2	0	2	0	1	0	0	1	1	1	Y (3/12/2006 MAID therapy 3 cycles)	1	R cerebellar resection	2	4	1		0		6.8	1
13	0	0	57	24.97	0	1	1	1	4	1	0	0	1	2	0	1	0	0	0	2	0	N/A	1	L parapharyngeal space resection, skull base resection	1	1	0		1	Outside letter with evidence of breast Ca	23.6333	0
14	0	0	43	64.93	0	1	1	1	2	1	1	2	1	2	0	0	0	0	0	2	0	N/A	1	Ex lap	2	1	0		0		64.9333	0
15	0	0	52	40.2	0	1	0	1	2	2	0	2	2	2 (0)	0	1	0	0	1	1	2	Y (9/14/2006 Adriamycin/ifosfamide 4 cycles 1/18/07 Cisplatin)	1	retroperitoneal mass resection, incomplete	2	0	1		0		8.63333	1
16	0	0	64	17.93	1	0	1	2	2	2	1	2	1	2	0	2	2	1, 4	1	1	3	Y (5/19/2007 Adriamycin/ifosfamide 6 cycles 1/1/08 ASAP trial 1 cycle, d/c'd 2/2 to declining ECOG. 2/25/08 Gemcitabine/docetaxol)	1	UNKNOWN	1	4	1		1	DCIS - left breast	7.4	1
17	1	0	38	23.77	0	1	1	2	2	2	1	0	1	2	0	2	1	1	1	1	1	Y (11/22/06 Adriamycin and ifosphamide 4 cycles)	1	Retroperitoneal mass resection.	1	1	1		0		10.6	1
18	0	0	64	18.1	0	1	1	1	1	2	1	2	0	2	0	0	0	0	0	2	0	N/A	1	LUL lobectomy	1	0	1		0		17.6667	0
19	0	0	57	9.8	1	0	1	2	4	1	0	0	0	2	0	1	0	0	0	2	0	N/A	1	Resection of posterior cranial fossa, repeated	2	0	1	elevated Ki67	0		3	1
20	0	0	38	51.53	0	1	1	2	3	2	1	2	1	2	0	0	0	0	0	2	0	N/A	1	Left calf resection	1	1	1		0		50.1	0
21	0	1	61	36.53	0	1	1	2	3	2	1	2	1	2	0	0	0	0	0	2	0	N/A	1	Left thigh resection	1	0	0		0		35.6333	0
22	1	0	49	34.47	0	1	0	2	3	0	0	0	1	2	2	0	0	0	0	2	0	N/A	1	Left thigh resection	1	0	0		0		34.4667	0
23	0	0	53	82.3	0	1	1	1	1	1	1	0	1	2	0	2	1	5	0	2	0	N/A	1	Pleural resection, radical resection of right thigh	2	0	1		0		32.0333	1
24	1	0	37	3.43	1	0	1	1	2	3	1	0	1	2	1	0	2	1, 2	0	2	0	N/A	0	NA	0	3	0		0			N/A
25	1	0	78	2.93	1	0	1	1	1	2	1	2	1	2	0	0	0	0	0	2	0	N/A	1	Right thoracotomy	1	0	0		1	Hx of prostate cancer	2.93333	1
26	1	0	43	44.73	0	1	0	2	2	2	0	2	1	2	2	0	0	0	1	1	2	Y (4/22/08 Doxorubicin, Cisplatin. 8/1/08 carboplatin/adriamycin)	1	R inguinal resection	1	1	1		0		36.5333	0
27	0	0	58	42.23	0	1	1	2	2	1	0	0	1	0	1	3	1	1	1	1	2	Y (8/24/09 MAI 4 cycles, 10/10/11 Sutent)	1	R hemipelvectomy, VATS	3	0	1		0		12.1667	1
28	1	0	29	22.1	0	1	0	1	2	2	0	0	1	2	0	0	0	0	0	2	0	N/A	1	Retroperitoneal resection	1	1	1		0		14.6	0
29	0	0	31	34.63	0	1	1	2	3	0	1	0	1	2	0	0	0	0	0	2	0	N/A	1	removal of left leg mass	2	1	0		0		34.6333	0
30	0	0	89	33.43	0	1	1	2	3	2	2	1	0	2	0	1	0	0	0	2	0	N/A	1	Right forearm resection, repeat surgeries	3	0	1		0		17	1
31	0	0	77	6.57	0	1	1	1	1	1	2	2	1	2	0	0	0	0	0	2	0	N/A	1	LLL lobectomy	1	0	0		1	Hx of uterine cancer, carcinoid tumor was found after SFT diagnosis	5.6	0
32	1	0	64	20.07	0	1	1	1	2	1	1	0	1	2	0	0	0	0	0	2	0	N/A	1	R pelvic mass resection	1	0	1	C kit -	0		18.7667	0
33	1	0	74	22.03	0	1	1	1	1	2	1	2	1	2	0	0	0	0	0	2	0	N/A	1	Left VATS	1	0	0		0		21.3	0
34	0	0	52	16.2	0	1	0	1	2	2	0	2	1	2	2	0	0	0	0	2	0	N/A	1	Right pelvic resection	1	0	1	Ckit -	0		16.2	0
35	0	0	74	8.23	0	1	1	1	1	1	1	2	1	2	1	2	1	1	0	2	0	N/A	1	RML and RLL wedge resection	1	0	0		0		6.56667	0
36	1	0	78	124.87	1	0	1	2	2	1	1	2	1	2	0	1	0	0	0	2	0	N/A	1	Abdominal mass resection, repeat for recurrence	2	0	0		0		77.3	1
37	1	2	50	1.13	0	1	0	2	3	1	0	2	1	2	0	0	0	0	0	2	0	N/A	1	Left thigh mass removal	1	0	0		0		1.13333	0
38	1	0	64	105.23	0	1	0	1	1	2	0	0	1	2	0	1	0	0	0	2	0	N/A	1	Right thoracotomy	1	0	0		1	Concurrent prostate CA	61.3667	1
39	0	2	69	16.03	0	1	0	2	4	3	0	2	1	2	0	0	0	0	0	2	0	N/A	1	Left sinus surgery, repeated due to impartial resection	2	0	0		0		14.7667	0
40	1	0	38	41.97	0	1	0	1	4	0	0	2	2	2	0	0	0	0	0	2	0	N/A	1	Left infratemporal mass resection	1	0	0		0		41.9667	0
41	0	0	45	55.27	0	1	0	1	3	0	0	2	1	2	0	0	0	0	0	2	0	N/A	1	RUE resection of mass	1	0	0		0		55.2667	0
42	0	0	73	86.77	0	1	0	2	4	1	0	2	1	2	0	0	0	0	0	2	0	N/A	1	R nasal mass resection	1	0	0		0		86.1333	0
43	0	0	66	48.8	1	0	0	2 (1)	2	2	0	2	1 (2)	2 (0)	0	1	0	0	1	1	1	Y (6/2008 AIM 1 cycle)	1	en bloc resection of sigmoid colon, rectum, mass resection	1	0	0		0		38.0667	1
44	0	0	58	23.17	0	1	0	1	3	1	3	0	1	2	0	0	0	0	0	2	0	N/A	1	Left thigh mass resection	1	0	0		0		21.5	0
45	0	0	69	79.73	0	1	0	2	2	0	0	2	1	2	0	0	0	0	0	2	0	N/A	1	Groin mass resection	1	1	1		1	subsequently developed anal squamous cell cancer in 07/2004	79.7333	0
46	1	0	88	2.77	1	0	0	2	0	2	0	1 (0)	1	2 (0)	0	0	0	0	0	2	0	N/A	1	Thoracic spinal resection	1	4	0		0		2.6	1
47	1	0	81	23.87	0	1	1	1	2	1	2	0	1	2	0	0	0	0	0	2	0	N/A	1	Pelvic mass resection	1	1	1		1	hx of squamous cell carcinoma of skin of the right lower extremity	23.8667	0
48	1	0	64	154.9	1	0	1	2	1	0	1	2	1	2	0	2	2	2, 3	0	2	0	N/A	1	L frontal lobe resection, left femur resection	2	0	1		0		98.4333	1
49	0	0	21	1	0	1	0	2	3	0	0	2	2	2	0	0	0	0	0	2	0	N/A	1	Left hand tumor resection	1	0	0		0		1	0
50	0	0	49	76.1	0	1	1	2	5	1	1	0	0	2	0	1	0	0	1	1	1	Y (2/2006 Adriamycin and ifosfamide 3 cycles)	1	Back mass resection	2	4	1		1	Subsequently developed invasive ductal carcinoma of the breast & DCIS	4.26667	1
51	0	0	67	4.53	1	0	1	2	2	2	0	2	1	2	0	0	0	0	0	2	0	N/A	0	None; cardiac problems	0	3	0		0	pt was locally advanced w/o mets but had serious cardiac issues; wasn't surgery candidate		N/A
52	0	0	71	25.23	0	1	0	2	5	1	0	2	2	2	0	0	0	0	0	2	0	N/A	1	Back mass resection	1	0	0		1	hx of stage Ib endometrial adenocarcinoma in 1998	23.8667	0
53	0	0	81	107.73	1	0	0	2	4	0	0	2	0	2	0	0	0	0	0	2	0	N/A	1	R nasal mass resection	1	0	0		0		102.633	1
54	1	0	73	100.97	1	0	1	2	2	2	1	2	0	2	0	1	0	0	1	0	1	Y (10/30/06 Rapamycin)	1	Ileal resection, pelvic mass removal. Repeated in 05.	2	1	0		1	adenocarcinoma (gleason score of 6) of prostate dx on 02/04/2002	5.8	1
55	0	2	38	115.6	1	0	1	2	0	3	1	0	2	2	0	3	2	1, 5	1	1	1	Y (2/23/2000, MAI 2 cycles)	1	Meningeal resection	1	4	1		0		60.8667	1
56	1	0	82	88.8	0	1	0	1	1	2	0	2	1	2 (0)	0	1	0	0	0	2	0	N/A	1	Pleural resection, repeated	2	0	0		1	Also gastric GIST in 04/19/2002, Carcinoid of the right lung in 12/26/2002 and clear renal cell carcinoma dx 03/30/2006	64.5667	1
57	0	0	52	0.8	0	1	0	1	1	0	0	2	1	2	0	0	0	0	0	2	0	N/A	1	Right thoracotomy	1	0	0		0		0.8	0
58	1	0	54	53.2	0	1	0	1	1	0	0	2	1	2	0	0	0	0	0	2	0	N/A	1	Right wedge resection	1	0	0		0		53.2	0
59	0	0	61	87.27	0	1	0 (1)	1	1	0	0	2	1	2 (?)	0	2	1	1	0	2	0	N/A	1	Left lung resection, RLL lobectomy	2	4	0		1	Concurrent neuroendocrine carcinoma (well differentiated) of right lung	82.3	1
60	1	0	68	27.7	1	0	1	1	3	1	0	2	1	2	0	2	1	1	1	1	5	Y (10/2005 to 5/2006, DTIC, adriamycin, carbo/taxol, gentex, alimta - no response to any)	1	Left thigh resection	1	1	0		0		17.5667	1
61	0	0	78	43.4	0	1	0	1	1	0	0	2	1	2	0	0	0	0	0	2	0	N/A	1	Right thoracotomy	1	0	0		1	breast cancer treated surgically in 2002	43.4	0
62	0	1	35	2.07	0	1	0	2	4	1	0	2	1	2	0	0	0	0	0	2	0	N/A	1	Right parotid tumor removal	1	1	0		0		2.06667	0
63	1	0	82	47.23	1	0	0	1	3	2	0	2	1	2 (0)	0	0	0	0	0	2	0	N/A	1	Right mass removal shoulder	1	0	0		1	Pancreatic adeno in 2010	47.2333	1
64	0	0	68	1.5	0	1	0	2	1	2	0	2	1	2	0	0	0	0	0	2	0	N/A	1	Left thoracotomy	1	0	0		0		0.566667	0
65	1	0	77	10.53	1	0	1	1	1	1	1	2	1	2	1	3	2	1, 2	2	3	N/A	N/A	0	NA	0	3	0		2			N/A
66	1	0	37	101.9	0	1	0	1	1	1	0	2	1	2 (0)	0	1	0	0	0	2	0	N/A	1	RUL excision	1	0	0		0	Pt had h/o hypoglycemia prior to dx of HPC/SFT	48.1667	1
67	1	0	65	30.6	1	0	1	1	1	2	1	2	1	2	0	3	2	4, 7	2	3	N/A	N/A	1	Right thoracotomy	1	0	1		0		8.66667	1
68	1	0	78	4.17	0	1	0	1	1	0	0	2	1	2	0	0	0	0	0	2	0	N/A	1	RLL wedge	1	0	0		1	Removal of inflammatory process in same location 42 years ago; TUR of prostate in 1988 for prostate cancer	1.8	0
69	0	0	72	15.1	1	0	1	1	1	1	0	2	1	2	0	0	0	0	0	2	0	N/A	1	RLL lobectomy	1	0	0		1	hx of left breast cancer treated in 1991	15.1	1
70	0	0	33	88.8	0	1	0	1	1	1	0	2	2	2	0	0	0	0	0	2	0	N/A	1	Right thoracotomy	1	1	0		0		88.8	0
71	0	0	54	84.3	0	1	0	1	1	1	0	2	1	2	0	0	0	0	0	2	0	N/A	1	RLL lobectomy	1	0	0		1	hx of prostate cancer treated in 08/2001 with RT	0.466667	0
72	1	0	58	0.6	0	1	0	1	1	0	0	2	1	2	0	0	0	0	0	2	0	N/A	1	LLL resection	1	0	0		0		0.6	0
73	1	0	55	253.97	1	0	1	1	1	2	1	2	2	2	0	1	0	0	0	2	0	N/A	1	Right hemithorax resection	1	4	0		0		170.433	1
74	1	0	42	61	1	0	0	1	1	0	0	2	1	2 (0)	0	0	0	0	0	2	0	N/A	1	LUL wedge	1	0	0		1	Concurrent RCC - right kidney s/p nephrectomy	61	1
75	1	0	78	2.07	0	1	0	1	1	0	0	2	1	2	0	0	0	0	0	2	0	N/A	1	Right thoractomy	1	0	0		0	Cryptococcal infection	2.06667	0
76	1	0	49	77.1	0	1	0	1	1	2	0	2	1	2	0	0	0	0	0	2	0	N/A	1	Left thoractomy	1	0	0		0		17.2333	0
77	0	0	78	479.63	0	1	0	1	2	2	0	2	1	2 (0)	0	3	1	5	0	2	0	N/A	1	Left liver lobectomy twice, removal of abdominal wall tumors	3	4	0		0		255.7	1
78	0	0	78	11.33	1	0	0	1	2	1 (3)	3	2	1	2 (0)	0	0	0	0	0	2	0	N/A	1	Whipple, right pelvic mass BIOPSY	1	2	0		1	Concurrent pancreatic CA		N/A
79	0	0	52	62.8	0	1	0	2	4	3	0	2	0	2	0	0	0	0	0	2	0	N/A	1	Ethmoidectomy & tumor resection	1	0	1		0		62.8	0
80	1	0	77	3.63	1	0	0	2	2	2	0	2	1	2 (0)	0	0	0	0	0	2	0	N/A	1	Retroperitoneal tumor resection	1	0	0		0	lipomatous hemangiopericytoma	3.53333	1
81	0	0	61	36.5	1	0	1	2	2	3	1	2	1	2	0	2	2	3, 5	1	1	2	Y (MAI 6 cycles beginning 2004, then gleevec in 2006)	1	left abdominal mass resection, spinal tumor resection, left leg mass excision	3	4	0		0		7.36667	1
82	1	4	70	47.73	0	1	0	2	4	0	0	2	0	2	0	0	0	0	0	2	0	N/A	1	Tonsillar resection	1	0	0		0		47.7333	0
82 Patients
Red numbers indicate corrected data from original analysis

## Sheet: Sheet2
Date of Dx	Date of First Surgery	Date of Recurrence (Local or Metastatic) N/A = not enough info, None = no recurrence	Last Follow up	Date of Death	Death or Last F/U	OS (Months)	Censoring Alive = 0, Dead = 1	Vital Status Dead = 0, Alive = 1, Missing = 2
2004-05-17	2004-05-17	2004-09-28	2005-11-04	2005-11-17	2005-11-17	18.3	1	0
2000-02-08	2000-02-08	2001-09-10	2002-12-30	2003-05-27	2003-05-27	40.1333	1	0
1996-01-01	1996-01-01	1996-06-15	2000-06-20	2000-06-27	2000-06-27	54.6333	1	0
1991-01-01	1991-01-01	1992-01-01	2001-09-11	2002-06-27	2002-06-27	139.833	1	0
2001-03-23	2001-03-01	2006-04-12	2011-10-04	Alive	2011-10-04	128.233	0	1
2002-11-19	2003-08-27	None	2004-08-16	2004-09-03	2004-09-03	21.8	1	0
2004-12-15	2005-01-12	2005-06-15	2005-02-15	2005-03-25	2005-03-25	3.33333	1	0
2005-03-11	2005-04-13	2011-06-27	2011-11-02	Alive	2011-11-02	80.9	0	1
2000-08-21	2000-10-01	2002-02-01	2008-05-01	2008-05-22	2008-05-22	94.3667	1	0
1994-11-01	1994-11-01	1995-08-01	2010-01-29	2010-02-27	2010-02-27	186.567	1	0
2005-04-27	None	N/A	2006-06-21	2006-12-13	2006-12-13	19.8333	1	0
2005-07-24	2005-07-24	2006-02-13	2006-07-05	2006-08-06	2006-08-06	12.6	1	0
2006-02-08	2006-03-20	None	2008-02-27	Alive*	2008-02-27	24.9667	0	1
2006-06-19	2006-06-19	None	2011-10-19	Alive*	2011-10-19	64.9333	0	1
2006-07-24	2006-07-24	2007-04-09	2009-11-11	Alive*	2009-11-11	40.2	0	1
2006-09-08	2006-09-08	2007-04-18	2008-02-26	2008-02-28	2008-02-28	17.9333	1	0
2006-11-03	2007-06-22	2008-05-05	2008-10-16	Alive*	2008-10-16	23.7667	0	1
1996-10-26	1996-10-25	2006-12-21	2010-11-04	2011-01-07	2011-01-07	172.867	1	0
2010-03-26	2010-04-08	None	2011-09-20	Alive	2011-09-20	18.1	0	1
2007-08-22	2007-08-22	2007-11-20	2008-04-04	2008-06-11	2008-06-11	9.8	1	0
2007-07-31	2007-09-12	None	2011-10-24	Alive	2011-10-24	51.5333	0	1
2007-08-23	2007-09-19	None	2010-08-23	Alive	2010-08-23	36.5333	0	1
2007-12-19	2007-12-19	None	2010-10-18	Alive	2010-10-18	34.4667	0	1
2004-10-13	2004-10-13	2007-06-01	2011-07-18	Alive*	2011-07-18	82.3	0	1
2007-10-31	None	None - met at dx	2008-02-04	2008-02-11	2008-02-11	3.43333	1	0
2007-11-29	2007-11-29	None	2007-12-18	2008-02-25	2008-02-25	2.93333	1	0
2008-03-05	2008-11-06	None	2011-11-07	Alive	2011-11-07	44.7333	0	1
2008-05-16	2008-07-02	2009-07-02	2011-11-04	Alive	2011-11-04	42.2333	0	1
2008-06-18	2009-01-29	None	2010-04-12	Alive*	2010-04-12	22.1	0	1
2008-08-15	2008-08-15	None	2011-06-20	Alive*	2011-06-20	34.6333	0	1
2008-09-23	2008-09-23	2010-02-15	2011-06-23	Alive*	2011-06-23	33.4333	0	1
2009-04-22	2009-05-21	None	2009-11-05	Alive*	2009-11-05	6.56667	0	1
2009-10-12	2009-11-20	None	2011-06-06	Alive	2011-06-06	20.0667	0	1
2010-02-08	2010-03-02	None	2011-12-01	Alive*	2011-12-01	22.0333	0	1
2010-07-02	2010-07-02	None	2011-10-31	Alive	2011-10-31	16.2	0	1
2010-11-29	2011-01-18	None	2011-08-03	Alive*	2011-08-03	8.23333	0	1
2000-07-12	2000-07-12	2006-11-17	2007-05-31	2010-10-14	2010-10-14	124.867	1	0
2001-10-02	2001-10-02	None	2001-11-05	Alive*	2001-11-05	1.13333	0	1
2001-10-02	2002-01-03	2007-01-18	2010-05-25	Alive	2010-05-25	105.233	0	1
2003-06-20	2003-07-28	None	2004-10-13	Alive	2004-10-13	16.0333	0	1
2003-09-17	2003-09-17	None	2007-02-27	Alive	2007-02-27	41.9667	0	1
2003-10-08	2003-10-08	None	2008-04-22	Alive	2008-04-22	55.2667	0	1
2004-02-25	2004-03-15	None	2011-04-12	Alive*	2011-04-12	86.7667	0	1
2005-02-07	2005-02-07	2008-03-25	2009-02-12	2009-02-10	2009-02-10	48.8	1	0
2005-06-21	2005-08-10	None	2007-05-17	Alive	2007-05-17	23.1667	0	1
2004-02-12	2004-02-12	None	2010-08-31	Alive	2010-08-31	79.7333	0	1
2005-09-29	2005-10-04	None	2005-10-10	2005-12-21	2005-12-21	2.76667	1	0
2006-05-02	2006-05-02	None	2008-04-17	Alive	2008-04-17	23.8667	0	1
1998-01-29	1998-01-29	2006-03-01	2009-12-14	2010-10-20	2010-10-20	154.9	1	0
2006-08-01	2006-08-01	N/A	2006-08-31	Alive	2006-08-31	1	0	1
2005-08-31	2005-08-31	2006-01-06	2011-12-01	Alive	2011-12-01	76.1	0	1
2007-04-24	None	None	2007-09-06	2007-09-07	2007-09-07	4.53333	1	0
2000-02-15	2000-03-27	None	2002-03-13	Alive	2002-03-13	25.2333	0	1
1999-10-26	2000-03-27	None	2001-10-25	2008-08-31	2008-08-31	107.733	1	0
1999-11-09	1999-11-09	2000-05-01	2008-01-10	2008-02-24	2008-02-24	100.967	1	0
1994-01-01	1994-01-01	1999-01-01	2000-04-12	2003-07-01	2003-07-01	115.6	1	0
2003-02-06	2003-02-06	2008-05-27	2010-05-24	Alive	2010-05-24	88.8	0	1
2003-01-30	2003-01-30	None	2003-02-23	Alive	2003-02-23	0.8	0	1
2005-03-03	2005-03-03	None	2009-07-16	Alive	2009-07-16	53.2	0	1
1999-08-06	1999-08-06	2006-05-10	2006-10-06	Alive	2006-10-06	87.2667	0	1
2004-04-23	2004-04-22	2005-10-01	2006-07-19	2006-08-02	2006-08-02	27.7	1	0
2006-08-24	2006-08-24	None	2010-03-18	Alive	2010-03-18	43.4	0	1
2006-08-23	2006-08-23	None	2006-10-24	Alive	2006-10-24	2.06667	0	1
2006-09-06	2006-09-06	None	2010-07-08	2010-07-24	2010-07-24	47.2333	1	0
2007-02-13	2007-03-13	None	2007-03-30	Alive	2007-03-30	1.5	0	1
2007-03-12	None	None - met at dx	2007-03-15	2008-01-22	2008-01-22	10.5333	1	0
1999-06-25	1999-06-25	2003-06-09	2007-11-07	Alive	2007-11-07	101.9	0	1
2006-12-07	2007-03-26	2007-12-11	2008-04-01	2009-06-12	2009-06-12	30.6	1	0
2008-06-30	2008-09-09	None	2008-11-02	Alive	2008-11-02	4.16667	0	1
2007-01-25	2007-01-25	None	2007-04-05	2008-04-22	2008-04-22	15.1	1	0
2000-11-20	2000-11-20	None	2008-03-07	Alive	2008-03-07	88.8	0	1
1995-01-01	2001-11-20	None	2001-12-04	Alive	2001-12-04	84.3	0	1
2001-12-10	2001-12-10	None	2001-12-28	Alive	2001-12-28	0.6	0	1
1982-01-01	1982-01-01	1996-01-01	2002-01-03	2002-11-11	2002-11-11	253.967	1	0
2004-09-30	2004-09-30	None	2009-10-06	2009-10-04	2009-10-04	61	1	0
2002-04-11	2002-04-11	None	2002-06-12	Alive	2002-06-12	2.06667	0	1
1999-01-01	2003-12-02	None	2005-05-02	Alive	2005-05-02	77.1	0	1
1972-01-01	1972-01-01	1993-01-01	2011-05-25	Alive	2011-05-25	479.633	0	1
2007-12-03	No surg for SFT	None - primary was not resected	2008-05-27	2008-11-07	2008-11-07	11.3333	1	0
2006-03-28	2006-03-28	None	2011-05-25	Alive	2011-05-25	62.8	0	1
2006-05-12	2006-05-15	None	2006-07-31	2006-08-29	2006-08-29	3.63333	1	0
2003-11-26	2003-11-26	2004-07-04	2006-08-15	2006-11-25	2006-11-25	36.5	1	0
2007-03-08	2007-03-08	None	2011-02-07	Alive	2011-02-07	47.7333	0	1

## Sheet: Sheet3
Date of First Surgery	Date of Recurrence (Local or Metastatic) N/A = not enough info, None = no recurrence	Last Follow up	Date of Death	Censoring Alive = 0, Dead = 1			Recurrence or Death	RFS	Censoring R/D = 1, Last f/u = 0
2004-05-17	2004-09-28	2005-11-04	2005-11-17	1			2004-09-28	4.46667	1
2000-02-08	2001-09-10	2002-12-30	2003-05-27	1			2001-09-10	19.3333	1
1996-01-01	1996-06-15	2000-06-20	2000-06-27	1			1996-06-15	5.53333	1
1991-01-01	1992-01-01	2001-09-11	2002-06-27	1			1992-01-01	12.1667	1
2001-03-01	2006-04-12	2011-10-04	Alive	0			2006-04-12	62.2667	1
2003-08-27	None	2004-08-16	2004-09-03	1			2004-09-03	12.4333	1
2005-01-12	2005-06-15	2005-02-15	2005-03-25	1			2005-06-15	5.13333	1
2005-04-13	2011-06-27	2011-11-02	Alive	0			2011-06-27	75.5333	1
2000-10-01	2002-02-01	2008-05-01	2008-05-22	1			2002-02-01	16.2667	1
1994-11-01	1995-08-01	2010-01-29	2010-02-27	1			1995-08-01	9.1	1
None	N/A	2006-06-21	2006-12-13	1			None		N/A
2005-07-24	2006-02-13	2006-07-05	2006-08-06	1			2006-02-13	6.8	1
2006-03-20	None	2008-02-27	Alive*	0			2008-02-27	23.6333	0
2006-06-19	None	2011-10-19	Alive*	0			2011-10-19	64.9333	0
2006-07-24	2007-04-09	2009-11-11	Alive*	0			2007-04-09	8.63333	1
2006-09-08	2007-04-18	2008-02-26	2008-02-28	1			2007-04-18	7.4	1
2007-06-22	2008-05-05	2008-10-16	Alive*	0			2008-05-05	10.6	1
2010-04-08	None	2011-09-20	Alive	0			2011-09-20	17.6667	0
2007-08-22	2007-11-20	2008-04-04	2008-06-11	1			2007-11-20	3	1
2007-09-12	None	2011-10-24	Alive	0			2011-10-24	50.1	0
2007-09-19	None	2010-08-23	Alive	0			2010-08-23	35.6333	0
2007-12-19	None	2010-10-18	Alive	0			2010-10-18	34.4667	0
2004-10-13	2007-06-01	2011-07-18	Alive*	0			2007-06-01	32.0333	1
None	None - met at dx	2008-02-04	2008-02-11	1			None		N/A
2007-11-29	None	2007-12-18	2008-02-25	1			2008-02-25	2.93333	1
2008-11-06	None	2011-11-07	Alive	0			2011-11-07	36.5333	0
2008-07-02	2009-07-02	2011-11-04	Alive	0			2009-07-02	12.1667	1
2009-01-29	None	2010-04-12	Alive*	0			2010-04-12	14.6	0
2008-08-15	None	2011-06-20	Alive*	0			2011-06-20	34.6333	0
2008-09-23	2010-02-15	2011-06-23	Alive*	0			2010-02-15	17	1
2009-05-21	None	2009-11-05	Alive*	0			2009-11-05	5.6	0
2009-11-20	None	2011-06-06	Alive	0			2011-06-06	18.7667	0
2010-03-02	None	2011-12-01	Alive*	0			2011-12-01	21.3	0
2010-07-02	None	2011-10-31	Alive	0			2011-10-31	16.2	0
2011-01-18	None	2011-08-03	Alive*	0			2011-08-03	6.56667	0
2000-07-12	2006-11-17	2007-05-31	2010-10-14	1			2006-11-17	77.3	1
2001-10-02	None	2001-11-05	Alive*	0			2001-11-05	1.13333	0
2002-01-03	2007-01-18	2010-05-25	Alive	0			2007-01-18	61.3667	1
2003-07-28	None	2004-10-13	Alive	0			2004-10-13	14.7667	0
2003-09-17	None	2007-02-27	Alive	0			2007-02-27	41.9667	0
2003-10-08	None	2008-04-22	Alive	0			2008-04-22	55.2667	0
2004-03-15	None	2011-04-12	Alive*	0			2011-04-12	86.1333	0
2005-02-07	2008-03-25	2009-02-12	2009-02-10	1			2008-03-25	38.0667	1
2005-08-10	None	2007-05-17	Alive	0			2007-05-17	21.5	0
2004-02-12	None	2010-08-31	Alive	0			2010-08-31	79.7333	0
2005-10-04	None	2005-10-10	2005-12-21	1			2005-12-21	2.6	1
2006-05-02	None	2008-04-17	Alive	0			2008-04-17	23.8667	0
1998-01-29	2006-03-01	2009-12-14	2010-10-20	1			2006-03-01	98.4333	1
2006-08-01	N/A	2006-08-31	Alive	0			2006-08-31	1	0
2005-08-31	2006-01-06	2011-12-01	Alive	0			2006-01-06	4.26667	1
None	None	2007-09-06	2007-09-07	1			None		N/A
2000-03-27	None	2002-03-13	Alive	0			2002-03-13	23.8667	0
2000-03-27	None	2001-10-25	2008-08-31	1			2008-08-31	102.633	1
1999-11-09	2000-05-01	2008-01-10	2008-02-24	1			2000-05-01	5.8	1
1994-01-01	1999-01-01	2000-04-12	2003-07-01	1			1999-01-01	60.8667	1
2003-02-06	2008-05-27	2010-05-24	Alive	0			2008-05-27	64.5667	1
2003-01-30	None	2003-02-23	Alive	0			2003-02-23	0.8	0
2005-03-03	None	2009-07-16	Alive	0			2009-07-16	53.2	0
1999-08-06	2006-05-10	2006-10-06	Alive	0			2006-05-10	82.3	1
2004-04-22	2005-10-01	2006-07-19	2006-08-02	1			2005-10-01	17.5667	1
2006-08-24	None	2010-03-18	Alive	0			2010-03-18	43.4	0
2006-08-23	None	2006-10-24	Alive	0			2006-10-24	2.06667	0
2006-09-06	None	2010-07-08	2010-07-24	1			2010-07-24	47.2333	1
2007-03-13	None	2007-03-30	Alive	0			2007-03-30	0.566667	0
None	None - met at dx	2007-03-15	2008-01-22	1			None		N/A
1999-06-25	2003-06-09	2007-11-07	Alive	0			2003-06-09	48.1667	1
2007-03-26	2007-12-11	2008-04-01	2009-06-12	1			2007-12-11	8.66667	1
2008-09-09	None	2008-11-02	Alive	0			2008-11-02	1.8	0
2007-01-25	None	2007-04-05	2008-04-22	1			2008-04-22	15.1	1
2000-11-20	None	2008-03-07	Alive	0			2008-03-07	88.8	0
2001-11-20	None	2001-12-04	Alive	0			2001-12-04	0.466667	0
2001-12-10	None	2001-12-28	Alive	0			2001-12-28	0.6	0
1982-01-01	1996-01-01	2002-01-03	2002-11-11	1			1996-01-01	170.433	1
2004-09-30	None	2009-10-06	2009-10-04	1			2009-10-04	61	1
2002-04-11	None	2002-06-12	Alive	0			2002-06-12	2.06667	0
2003-12-02	None	2005-05-02	Alive	0			2005-05-02	17.2333	0
1972-01-01	1993-01-01	2011-05-25	Alive	0			1993-01-01	255.7	1
No surg for SFT	None - primary was not resected	2008-05-27	2008-11-07	1			None		N/A
2006-03-28	None	2011-05-25	Alive	0			2011-05-25	62.8	0
2006-05-15	None	2006-07-31	2006-08-29	1			2006-08-29	3.53333	1
2003-11-26	2004-07-04	2006-08-15	2006-11-25	1			2004-07-04	7.36667	1
2007-03-08	None	2011-02-07	Alive	0			2011-02-07	47.7333	0
